# Supplementary material for: Dynamic, continuous multitasking training leads to task-specific improvements but does not transfer across action selection tasks
Source: NPJ Sci Learn. 2017 Dec 4;2:14. doi: 10.1038/s41539-017-0015-4 (PMC6220332; doi:10.1038/s41539-017-0015-4)
Supplement: Supplementary file 2 — Supplementary Table 1 [file 41539_2017_15_MOESM2_ESM.xls]

## Sheet: Single_vs_Dual_Test_Task
ACCURACY ANALYSIS
DUAL TASK ACCURACY COST
Session 1						Session 2
(sing vs dual track + sing vs dual detection)						(sing vs dual track + sing vs dual detection)
% Overall Dual Task Accuracy Cost for Session 1						% Overall Dual Task Accuracy Cost for Session 2						DUAL TASK TRAINING GROUP				SINGLE TASK TRAINING GROUP
Subj No						Subj No						SESSION 1	SESSION 2	Diff		SESSION 1	SESSION 2	Diff
1	18.24					1	9.61				2	17.64	4.39	13.25	1	18.24	9.61	8.63
2	17.64					2	4.39				4	13.48	1.94	11.54	3	14.73	24.45	-9.72
3	14.73					3	24.45				6	11.02	4.54	6.48	5	15.29	-4.72	20.01
4	13.48					4	1.94				8	15.55	5.86	9.69	7	10.01	9.79	0.22
5	15.29					5	-4.72				10	23.49	7.62	15.87	9	17.86	16.11	1.75
6	11.02					6	4.54				12	19.17	10.23	8.94	11	19.73	24.31	-4.58
7	10.01					7	9.79				14	17.31	13.68	3.63	13	19.35	15.23	4.12
8	15.55					8	5.86				16	16.1	7.65	8.45	15	3.39	8.48	-5.09
9	17.86					9	16.11				18	19.16	8.14	11.02	17	10.28	14.93	-4.65
10	23.49					10	7.62				20	22.15	9.31	12.84	19	6.32	16.75	-10.43
11	19.73					11	24.31				22	14.86	8.78	6.08	21	29.53	8.53	21
12	19.17					12	10.23				24	5.92	12.79	-6.87	23	1.66	17.84	-16.18
13	19.35					13	15.23				26	10.85	10.43	0.42	25	35.1	13.44	21.66
14	17.31					14	13.68				28	15.44	12.77	2.67	27	6.32	7.64	-1.32
15	3.39					15	8.48				30	29.1	18.92	10.18	29	9.38	22.86	-13.48
16	16.1					16	7.65				32	7.66	10.75	-3.09	31	10	11.17	-1.17
17	10.28					17	14.93				34	14.3	5.27	9.03	33	4.49	8.06	-3.57
18	19.16					18	8.14				36	2.13	-0.18	2.31	35	12.93	18.24	-5.31
19	6.32					19	16.75				38	9.94	16.06	-6.12	37	23.69	15.11	8.58
20	22.15					20	9.31				40	16.79	9.76	7.03	39	17.67	11.44	6.23
21	29.53					21	8.53				42	20.09	2.91	17.18	41	30.37	27.65	2.72
22	14.86					22	8.78				46	16.5	5.79	10.71	43	21.18	18.73	2.45
23	1.66					23	17.84								45	14.58	28.41	-13.83
24	5.92					24	12.79								47	5.81	16.17	-10.36
25	35.1					25	13.44
26	10.85					26	10.43
27	6.32					27	7.64				AVERAGE	15.3932	8.51864	6.87455		14.9129	15.0096	-0.0966667
28	15.44					28	12.77
29	9.38					29	22.86
30	29.1					30	18.92
31	10					31	11.17
32	7.66					32	10.75
33	4.49					33	8.06
34	14.3					34	5.27
35	12.93					35	18.24
36	2.13					36	-0.18
37	23.69					37	15.11
38	9.94					38	16.06
39	17.67					39	11.44
40	16.79					40	9.76
41	30.37					41	27.65
42	20.09					42	2.91
43	21.18					43	18.73
45	14.58					45	28.41
46	16.5					46	5.79
47	5.81					47	16.17
Average	15.1426					AVERAGE	11.9052
VISUOMOTOR TRACKING PERFORMANCE
(single tracking acc - dual tracking acc)						(single tracking acc - dual tracking acc)
% single_tracking_vs_dual_tracking_accuracy_cost for Session 1						% single_tracking_vs_dual_tracking_accuracy_cost for Session 2
1	1.3					1	-0.11
2	-0.42					2	1.61
3	-3.6					3	0.01
4	-0.97					4	-1.67
5	1.96					5	-8.33
6	-1.76					6	-1.58
7	-1.66					7	-0.77
8	-2.5					8	-0.81
9	-0.2					9	-0.84
10	-2.06					10	-0.99
11	-4.72					11	0.98
12	-2.22					12	-2.27
13	10.19					13	5.23
14	-0.19					14	0.9
15	-3.28					15	-0.68
16	1.66					16	2.09
17	-1.95					17	5.21
18	-0.28					18	-2.14
19	-5.07					19	-0.2
20	1.04					20	-0.14
21	1.75					21	-0.91
22	-4.87					22	-1.22
23	-0.29					23	-1.33
24	-1.86					24	-1.38
25	19.83					25	-0.17
26	-4.71					26	-2.35
27	-6.46					27	-0.14
28	-1.5					28	0
29	3.55					29	0.08
30	-1.18					30	3.09
31	-3.05					31	0.06
32	0.16					32	-4.8
33	0.33					33	-6.11
34	-0.15					34	-3.06
35	0.15					35	-2.04
36	0.74					36	-0.73
37	7.03					37	2.06
38	-1.73					38	0.79
39	-1.78					39	0.05
40	-2.93					40	-0.52
41	-3.8					41	0.71
42	1.48					42	-0.15
43	-0.76					43	1.51
45	-1.26					45	1.74
46	-2.95					46	2.46
47	-4.19					47	-0.5
AVERAGE	-0.503913					AVERAGE	-0.377391
SHAPE DETECTION PERFORMANCE
	(single detection acc-dual_detection acc)						(single detection acc-dual_detection acc)
% single_detection_vs_dual_detection_accuracy_cost for Session 1						% single_detection_vs_dual_detection_accuracy_cost for Session 2
1	16.94					1	9.72
2	18.06					2	2.78
3	18.33					3	24.44
4	14.44					4	3.61
5	13.33					5	3.61
6	12.78					6	6.11
7	11.67					7	10.56
8	18.06					8	6.67
9	18.06					9	16.94
10	25.56					10	8.61
11	24.44					11	23.33
12	21.39					12	12.5
13	9.17					13	10
14	17.5					14	12.78
15	6.67					15	9.17
16	14.44					16	5.56
17	12.22					17	9.72
18	19.44					18	10.28
19	11.39					19	16.94
20	21.11					20	9.44
21	27.78					21	9.44
22	19.72					22	10
23	1.94					23	19.17
24	7.78					24	14.17
25	15.28					25	13.61
26	15.56					26	12.78
27	12.78					27	7.78
28	16.94					28	12.78
29	5.83					29	22.78
30	30.28					30	15.83
31	13.06					31	11.11
32	7.5					32	15.56
33	4.17					33	14.17
34	14.44					34	8.33
35	12.78					35	20.28
36	1.39					36	0.56
37	16.67					37	13.06
38	11.67					38	15.28
39	19.44					39	11.39
40	19.72					40	10.28
41	34.17					41	26.94
42	18.61					42	3.06
43	21.94					43	17.22
45	15.83					45	26.67
46	19.44					46	3.33
47	10					47	16.67
AVERAGE	16.9318					AVERAGE	10.555
% Mean single tracking accuracy for Session 1					% Mean single tracking accuracy for Session 2					% Mean dual tracking accuracy for Session 1					% Mean dual tracking accuracy for Session 2
1	80.99				1	85.46				1	79.7				1	85.56
2	87.78				2	90.66				2	88.2				2	89.04
3	80.01				3	83.1				3	83.61				3	83.1
4	77.2				4	81.57				4	78.17				4	83.23
5	73.72				5	78.32				5	71.77				5	86.65
6	83.85				6	86.65				6	85.62				6	88.22
7	80.69				7	87.12				7	82.35				7	87.88
8	77.99				8	84.26				8	80.49				8	85.07
9	82.19				9	87.23				9	82.39				9	88.07
10	78.38				10	86.5				10	80.44				10	87.49
11	79.07				11	88.67				11	83.79				11	87.69
12	79.8				12	85.64				12	82.02				12	87.91
13	84.7				13	89.22				13	74.51				13	84
14	80.58				14	79.96				14	80.77				14	79.06
15	78.45				15	82.43				15	81.73				15	83.11
16	82.42				16	90.2				16	80.76				16	88.11
17	83.54				17	89.78				17	85.49				17	84.57
18	78.52				18	87.55				18	78.8				18	89.69
19	72.79				19	88.37				19	77.85				19	88.57
20	87.71				20	85.02				20	86.67				20	85.16
21	81.43				21	81.53				21	79.68				21	82.44
22	75.92				22	83.77				22	80.79				22	84.99
23	82.37				23	84.34				23	82.66				23	85.67
24	68.55				24	85.64				24	70.41				24	87.02
25	79.05				25	83.07				25	59.23				25	83.24
26	79.39				26	83.74				26	84.09				26	86.09
27	76.92				27	83.05				27	83.38				27	83.19
28	80.58				28	83.08				28	82.08				28	83.08
29	78.3				29	86.76				29	74.75				29	86.68
30	78.69				30	84.31				30	79.87				30	81.22
31	77.36				31	83.13				31	80.41				31	83.07
32	66.45				32	80.62				32	66.29				32	85.42
33	78.22				33	74.16				33	77.9				33	80.27
34	80.51				34	82.76				34	80.65				34	85.82
35	82.07				35	85.32				35	81.92				35	87.35
36	84.97				36	89.24				36	84.24				36	89.97
37	76.69				37	87.84				37	69.67				37	85.79
38	84.66				38	90.37				38	86.39				38	89.58
39	76.85				39	86.67				39	78.63				39	86.62
40	82.4				40	87.31				40	85.33				40	87.83
41	78.25				41	86.87				41	82.05				41	86.16
42	83.2				42	88.54				42	81.73				42	88.69
43	77.51				43	88.07				43	78.27				43	86.57
45	80.37				45	84.35				45	81.62				45	82.6
46	79.81				46	87.64				46	82.76				46	85.18
47	79.16				47	87.69				47	83.35				47	88.19
AVERAGE	80.3514				AVERAGE	85.5914				AVERAGE	81.1636				AVERAGE	85.8914
% Mean single detection accuracy for Session 1					% Mean single detection accuracy for Session 2					% Mean dual detection accuracy for Session 1					% Mean dual detection accuracy for Session 2
correctly rejecting distractors plus responding to targets
1	82.5				1	79.17				1	65.56				1	69.44
2	78.61				2	74.17				2	60.56				2	71.39
3	73.89				3	88.06				3	55.56				3	63.61
4	78.61				4	84.72				4	64.17				4	81.11
5	79.72				5	80				5	66.39				5	76.39
6	92.78				6	92.22				6	80				6	86.11
7	90.56				7	92.22				7	78.89				7	81.67
8	91.11				8	86.94				8	73.06				8	80.28
9	79.72				9	83.89				9	61.67				9	66.94
10	89.17				10	90.83				10	63.61				10	82.22
11	87.5				11	90.56				11	63.06				11	67.22
12	94.17				12	95.28				12	72.78				12	82.78
13	89.44				13	94.17				13	80.28				13	84.17
14	81.39				14	70.83				14	63.89				14	58.06
15	78.33				15	96.39				15	71.67				15	87.22
16	75.83				16	83.61				16	61.39				16	78.06
17	78.89				17	89.44				17	66.67				17	79.72
18	88.33				18	84.44				18	68.89				18	74.17
19	86.39				19	95.56				19	75				19	78.61
20	83.33				20	86.39				20	62.22				20	76.94
21	85.28				21	64.72				21	57.5				21	55.28
22	80.56				22	85				22	60.83				22	75
23	68.06				23	83.89				23	66.11				23	64.72
24	75.56				24	93.06				24	67.78				24	78.89
25	80.83				25	88.61				25	65.56				25	75
26	78.06				26	87.78				26	62.5				26	75
27	77.5				27	89.44				27	64.72				27	81.67
28	76.39				28	86.39				28	59.44				28	73.61
29	76.11				29	95.56				29	70.28				29	72.78
30	85.83				30	89.72				30	55.56				30	73.89
31	81.94				31	78.33				31	68.89				31	67.22
32	74.17				32	86.94				32	66.67				32	71.39
33	82.22				33	86.39				33	78.06				33	72.22
34	82.22				34	83.61				34	67.78				34	75.28
35	79.44				35	90.28				35	66.67				35	70
36	95				36	96.67				36	93.61				36	96.11
37	78.06				37	92.78				37	61.39				37	79.72
38	95.56				38	95				38	83.89				38	79.72
39	82.5				39	83.61				39	63.06				39	72.22
40	85.28				40	87.5				40	65.56				40	77.22
41	91.11				41	91.94				41	56.94				41	65
42	85.83				42	86.67				42	67.22				42	83.61
43	81.94				43	88.06				43	60				43	70.83
45	82.5				45	86.94				45	66.67				45	60.28
46	78.33				46	90.56				46	58.89				46	87.22
47	77.22				47	89.17				47	67.22				47	72.5
Average	82.5602				AVERAGE	85.8862				AVERAGE	66.9157				AVERAGE	75.0541
RESPONSE TIME ANALYSIS
Session 1
								overall dual RT - overall single RT - Session 1
Overall_single_detection_RT Session 1				Overall_dual_detection_RT Session 1				Overall_dual_detection_task_RT_cost
1	346.233			1	360.928			1	14.6947
2	285.469			2	303.608			2	18.139
3	309.411			3	253.232			3	-56.1792
4	340.339			4	351.058			4	10.7196
5	386.847			5	391.957			5	5.1098
6	289.403			6	318.933			6	29.5298
7	281.86			7	308.402			7	26.5418
8	293.138			8	317.497			8	24.3587
9	291.228			9	287.652			9	-3.5762
10	302.153			10	320.58			10	18.4269
11	320.047			11	322.215			11	2.1683
12	309.567			12	321.466			12	11.8987
13	340.535			13	344.459			13	3.9239
14	333.041			14	349.107			14	16.0653
15	434.804			15	447.448			15	12.6444
16	305.745			16	323.929			16	18.1839
17	338.011			17	354.029			17	16.0178
18	347.961			18	374.054			18	26.093
19	324.371			19	336.948			19	12.5766
20	308.923			20	247.113			20	-61.8097
21	291.932			21	320.534			21	28.6022
22	365.381			22	392.649			22	27.2676
23	297.133			23	289.894			23	-7.2388
24	369.517			24	394.336			24	24.8191
25	344.791			25	351.928			25	7.1372
26	382.686			26	393.191			26	10.5053
27	367.212			27	386.508			27	19.296
28	326.614			28	328.06			28	1.446
29	341.183			29	352.666			29	11.4828
30	346.045			30	377.498			30	31.4531
31	308.925			31	319.543			31	10.618
32	358.572			32	384.632			32	26.0592
33	424.235			33	431.382			33	7.1475
34	299.186			34	307.551			34	8.3646
35	378.297			35	417.692			35	39.3943
36	344.482			36	388.61			36	44.1279
37	354.969			37	377.534			37	22.5654
38	290.973			38	305.613			38	14.6401
39	276.34			39	282.304			39	5.9638
40	323.583			40	347.579			40	23.9964
41	302.963			41	319.913			41	16.95
42	301.191			42	323.09			42	21.8993
43	297.772			43	308.882			43	11.11
45	309.27			45	329.131			45	19.8609
46	331.126			46	340.26			46	9.1337
47	313.543			47	321.163			47	7.6202
AVERAGE	329.065			AVERAGE	331.731			AVERAGE	12.8206
RESPONSE TIME ANALYSIS
Session 2
								overall dual RT - overall single RT - Session 2
Overall_single_detection_RT Session 2				Overall_dual_detection_RT Session 2				Overall_dual_detection_task_RT_cost
1	346.575			1	357.595			1	11.0204
2	273.722			2	288.488			2	14.7656
3	319.15			3	339.295			3	20.1449
4	331.249			4	334.69			4	3.4416
5	405.887			5	399.947			5	-5.9407
6	288.86			6	308.598			6	19.7373
7	276.993			7	298.215			7	21.2221
8	313.462			8	323.3			8	9.8381
9	295.568			9	320.999			9	25.4304
10	293.096			10	305.947			10	12.851
11	306.285			11	327.67			11	21.3851
12	301.093			12	321.371			12	20.2775
13	343.624			13	346.212			13	2.5876
14	335.313			14	342.759			14	7.4457
15	396.28			15	408.559			15	12.2795
16	288.303			16	311.238			16	22.935
17	320.347			17	334.198			17	13.8508
18	370.218			18	393.76			18	23.5425
19	312.981			19	328.531			19	15.5506
20	299.135			20	305.779			20	6.6442
21	301.605			21	319.396			21	17.7913
22	343.619			22	377.264			22	33.6452
23	292.601			23	280.934			23	-11.6675
24	337.9			24	374.425			24	36.5247
25	341.97			25	361.485			25	19.5144
26	371.604			26	383.967			26	12.3631
27	350.963			27	367.264			27	16.3011
28	304.333			28	321.67			28	17.3368
29	325.467			29	348.562			29	23.0954
30	339.506			30	364.035			30	24.5289
31	319.978			31	333.265			31	13.287
32	338.207			32	370.766			32	32.5588
33	404.091			33	445.418			33	41.3274
34	300.227			34	309.38			34	9.1532
35	364.94			35	407.013			35	42.0729
36	329.597			36	351.197			36	21.6003
37	334.113			37	353.8			37	19.687
38	295.098			38	305.383			38	10.2854
39	281.6			39	284.494			39	2.8944
40	330.633			40	352.089			40	21.4561
41	312.55			41	325.784			41	13.2346
42	305.101			42	306.002			42	0.9
43	295.377			43	303.03			43	7.653
45	312.468			45	321.055			45	8.5878
46	322.099			46	323.998			46	1.8994
47	302.172			47	310.223			47	8.0511
AVERAGE	319.825			AVERAGE	334.858			AVERAGE	13.8599
