# Supplementary material for: Dynamic, continuous multitasking training leads to task-specific improvements but does not transfer across action selection tasks
Source: NPJ Sci Learn. 2017 Dec 4;2:14. doi: 10.1038/s41539-017-0015-4 (PMC6220332; doi:10.1038/s41539-017-0015-4)
Supplement: Supplementary file 3 — Supplementary Table 2 [file 41539_2017_15_MOESM3_ESM.xlsx]

## Sheet: Dual_Task_Group_Train_Data
Dual-task training group training data across the six training sessions
Overall_detection_accuracy
	Session1	Session2	Session3	Session4	Session5	Session6
2	67.4769	77.1991	74.8843	75.9259	76.3889	77.5463
4	74.0741	70.9491	72.9167	76.2731	74.3056	78.588
6	82.8704	83.7963	86.8056	88.6574	82.2917	86.1111
8	72.4537	75.3472	71.1806	85.7639	80.4398	80.5556
10	78.0093	79.9769	81.0185	77.8935	84.838	85.5324
12	79.2824	84.1435	82.7546	83.912	84.4907	82.4074
14	65.162	55.4398	54.9769	54.2824	57.4074	53.4722
16	77.8935	81.5972	84.1435	84.7222	85.1852	83.1019
18	77.8935	76.8519	74.8843	82.7546	80.4398	78.8194
20	70.8333	76.5046	76.5046	72.2222	82.6389	81.713
22	82.0602	85.6481	89.6991	87.037	85.0694	87.963
24	70.6019	80.4398	80.787	75.9259	79.2824	77.1991
26	81.8287	81.1343	79.6296	80.787	81.3657	80.5556
28	69.4444	81.1343	75.9259	78.7037	77.8935	79.7454
30	74.1898	80.4398	79.0509	78.9352	79.8611	81.4815
32	77.4306	78.125	76.8519	81.9444	84.2593	78.588
34	64.3519	68.5185	74.7685	82.1759	75.463	83.3333
36	96.412	95.9491	96.5278	96.412	94.9074	95.8333
38	82.5231	85.4167	87.963	86.9213	82.9861	82.9861
40	77.662	78.9352	80.9028	81.9444	82.8704	76.2731
42	76.9676	79.6296	84.1435	87.5	84.375	84.2593
46	69.9074	83.68	85.532	87.2685	80.787	89.8148
Average	75.8786	79.1298	79.6296	81.271	80.7976	81.1764
Overall_tracking_accuracy
	Session1	Session2	Session3	Session4	Session5	Session6
2	88.9755	87.6231	87.0838	87.5898	87.1708	88.2537
4	87.6259	86.5972	87.8065	83.9481	82.2134	86.7782
6	86.6685	85.7736	88.9037	89.7644	89.1806	88.3653
8	82.9241	82.1958	82.0431	84.2699	84.6843	85.981
10	87.4074	87.5398	87.6106	86.6866	87.0431	85.8954
12	84.6514	87.1454	87.0481	86.5769	85.4069	85.4417
14	79.9681	78.8088	74.6366	71.5042	74.588	72.1773
16	82.3972	85.7019	86.9977	86.081	87.5829	86.9046
18	86.594	84.9144	81.0759	89.3796	90.7199	90.5481
20	87.7884	86.8903	86.4634	85.6954	86.7421	86.6579
22	86.4343	84.1088	83.7912	82.2731	83.2852	84.2301
24	79.2764	86.6708	87.1648	84.3551	89.1255	86.0662
26	85.1648	82.8653	85.4829	85.6824	84.6769	85.3611
28	85.1185	86.5662	85.7079	84.5481	84.5569	84.4009
30	78.819	80.3787	80.1032	73.7398	80.244	81.6144
32	80.7005	77.5116	83.3856	81.4806	86.2185	85.1528
34	82.4583	84.6907	84.2222	85.8806	84.8981	87.0181
36	88.287	89.5644	88.6222	88.2319	87.8694	89.1569
38	88.538	89.0847	88.5713	86.8333	87.2963	88.9444
40	86.5398	87.1125	86.6819	87.319	89.3116	86.4838
42	87.9125	85.5509	86.3468	87.2926	86.5074	87.7796
46	82.1852	82.6083	84.6352	85.0727	84.788	84.7398
Average	84.8379	84.9956	85.1993	84.7366	85.6414	85.816
Overall_detection_RT
	Session1	Session2	Session3	Session4	Session5	Session6
2	294.686	278.994	282.893	282.307	279.483	279.605
4	342.699	342.212	341.511	339.651	343.68	340.243
6	309.95	310.613	304.13	312.127	315.496	313.776
8	318.946	330.227	330.701	323.772	321.317	325.865
10	309.524	313.228	317.969	315.691	310.842	313.882
12	316.625	320.319	322.173	323.951	323.162	320.572
14	342.879	354.073	269.03	330.287	355.32	291.276
16	310.188	300.682	295.064	299.293	293.845	308.063
18	380.195	373.244	377.832	385.38	387.818	391.109
20	313.437	310.773	311.292	312.769	303.763	300.663
22	378.445	369.374	356.579	369.019	364.311	367.197
24	395.673	387.845	381.671	379.743	377.328	381.653
26	378.987	369.948	371.675	366.368	371.496	381.454
28	325.408	313.298	318.396	318.409	312.02	312.088
30	363.339	354.252	351.858	350.918	349.126	351.061
32	367.541	364.906	362.932	357.457	360.835	363.019
34	311.566	311.856	309.568	306.525	308.786	304.948
36	371.76	372.337	370.318	370.618	367.927	368.784
38	305.218	305.328	293.063	299.96	294.692	297.931
40	341.841	341.659	344.146	343.707	349.808	349.121
42	316.646	317.949	308.176	298.537	310.81	309.501
46	336.408	325.348	323.018	320.948	329.719	318.823
Average	337.816	334.93	329.272	332.156	333.254	331.392

## Sheet: Single_Task_Group_Train_Data
Single-task training group data across the six training sessions
Overall_detection_accuracy
	Session1	Session2	Session3	Session4	Session5	Session6
1	91.2037	88.4259	93.287	89.5833	86.1111	86.8056
3	91.2037	89.3519	81.0185	82.8704	83.1019	86.1111
5	83.7963	78.2407	84.0278	83.5648	71.9907	86.5741
7	91.2037	88.6574	91.2037	92.5926	94.4444	91.2037
9	87.5	89.1204	88.8889	88.6574	87.037	89.8148
11	92.5926	94.9074	91.6667	92.1296	94.213	93.5185
13	94.4444	91.8981	89.8148	96.9907	93.287	91.2037
15	88.4259	76.1574	85.4167	67.8241	94.213	90.7407
17	87.7315	90.7407	86.5741	91.6667	91.8981	90.9722
19	93.287	93.75	92.5926	87.037	91.2037	88.1944
21	78.9352	81.4815	87.5	82.6389	77.5463	66.4352
23	87.037	86.5741	86.3426	87.2685	90.2778	88.8889
25	90.2778	89.3519	89.5833	83.7963	89.5833	90.9722
27	79.3981	94.213	89.5833	81.713	96.7593	90.7407
29	90.9722	89.3519	90.2778	87.7315	91.8981	95.3704
31	82.1759	87.037	80.3241	78.7037	78.4722	81.25
33	93.287	88.4259	90.0463	91.8981	95.1389	95.1389
35	94.4444	92.3611	96.5278	95.8333	96.0648	96.5278
37	95.1389	90.2778	93.5185	93.75	85.6481	91.4352
39	83.7963	88.6574	84.4907	85.4167	88.1944	87.5
41	92.5926	91.8981	93.0556	92.8241	88.8889	81.4815
43	84.0278	87.5	90.2778	87.5	90.9722	87.7315
45	87.7315	85.6481	84.4907	82.4074	82.6389	84.7222
47	76.8519	76.6204	85.6481	89.8148	86.1111	93.0556
Average	88.2523	87.9437	88.5899	87.2589	88.5706	88.5995
Overall_tracking_accuracy
	Session1	Session2	Session3	Session4	Session5	Session6
1	86.1407	85.8824	85.2148	87.7426	88.4231	87.8056
3	73.225	76.4917	87.9704	87.3926	87.7435	87.2481
5	85.3185	84.3398	85.137	86.4963	86.5815	87.1556
7	85.8444	86.425	87.3815	86.3519	87.1148	88.1694
9	88.5278	89.538	87.5963	87.5074	87.2324	88.7296
11	87.012	87.7435	87.1065	86.2324	85.7417	86.8028
13	85.7722	88.0991	87.6722	88.1972	88.8759	89.55
15	80.7954	79.5056	82.3889	80.3231	79.5639	81.4861
17	88.3139	87.8185	88.5731	90.6111	90.1139	88.7731
19	88.163	89.0565	87.913	89.7343	88.2491	88.4343
21	87.0935	84.1176	87.1583	87.0722	86.063	85.5787
23	86.5519	86.7306	86.5259	87.0222	86.7324	85.7352
25	85.35	86.8815	88.2694	85.0444	87.6667	86.425
27	79.9954	85.3009	84.4065	57.5639	91.4278	87.6954
29	83.9269	88.1796	82.6481	85.7139	83.975	88.8065
31	81.6426	87.2352	84.3972	84.5741	82.4944	83.4102
33	83.8713	78.0769	88.6269	86.2889	86.3019	86.9204
35	89.5907	88.9704	91.7722	88.2741	90.812	89.7843
37	86.5963	85.4546	87.2046	88.4185	84.3472	87.238
39	83.9889	85.5583	85.5444	86.1843	86.7074	87.4741
41	85.4352	85.5324	84.7167	87.1213	88.9676	87.2833
43	81.6657	84.6407	85.6241	86.1074	87.4676	87.7583
45	83.0343	84.2991	84.8454	81.8046	84.6852	84.0454
47	80.4889	88.4046	88.5519	87.5861	87.2352	89.0833
Average	84.5144	85.5951	86.5519	85.3902	86.8551	87.1414
Overall_detection_RT
	Session1	Session2	Session3	Session4	Session5	Session6
1	337.924	346.367	338.63	328.897	329.581	340.282
3	324	313.406	304.848	305.163	301.6	306.707
5	379.728	389.63	402.237	410.896	409.57	397.433
7	288.571	287.916	282.835	288.486	273.147	286.601
9	288	296.212	289.714	285.223	293.255	295.483
11	309.958	310.093	310.16	310.89	305.868	306.152
13	335.517	352.549	352.025	334.197	324.825	340.509
15	434.773	458.561	453.121	457.659	408.452	431.114
17	334.856	329.975	333.367	326.504	323.391	326.145
19	323.462	301.843	284.947	304.805	305.542	307.469
21	307.5	312.646	299.492	294.35	296.842	308.334
23	286.318	285.046	287.325	291.606	287.036	285.154
25	332.603	340.677	327.839	337.281	329.999	326.629
27	350.501	354.301	368.94	357.121	349.362	349.379
29	323.575	347.032	336.279	343.017	337.492	331.558
31	327.608	318.367	318.693	323.909	322.875	327.481
33	398.364	416.529	425.968	404.737	398.595	395.896
35	363.089	365.758	347.642	351.528	350.026	340.817
37	335.87	336.821	337.382	339.527	337.616	337.909
39	286.349	285.551	276.518	296.482	287.454	281.739
41	304.091	307.349	304.554	301.815	312.663	323.219
43	302.458	298.759	297.784	304.244	296.706	298.78
45	323.625	319.905	315.161	313.94	319.798	307.827
47	320.734	314.661	307.761	300.756	312.275	303.059
Average	329.978	332.915	329.301	329.71	325.582	327.32
