# Supplementary material for: Dynamic, continuous multitasking training leads to task-specific improvements but does not transfer across action selection tasks
Source: NPJ Sci Learn. 2017 Dec 4;2:14. doi: 10.1038/s41539-017-0015-4 (PMC6220332; doi:10.1038/s41539-017-0015-4)
Supplement: Supplementary file 4 — Supplementary Table 3 [file 41539_2017_15_MOESM4_ESM.xlsx]

## Sheet: Stroop_Task_analyzed_data
% Mean Accuracy by Trial Type for Session 1
Subj No	congruent	incongruent	neutral
1	97.92	93.75	93.75
2	91.67	91.67	91.67
3	100	87.5	93.75
4	95.83	87.5	97.92
5	85.42	91.67	87.5
6	95.83	89.58	93.75
7	91.67	93.75	85.42
8	97.92	97.92	93.75
9	89.58	87.5	95.83
10	79.17	77.08	81.25
11	95.83	89.58	91.67
12	97.92	87.5	95.83
13	97.92	95.83	93.75
14	87.5	93.75	95.83
15	91.67	85.42	95.83
16	91.67	91.67	97.92
17	100	97.92	93.75
18	100	91.67	97.92
19	95.83	75	89.58
20	93.75	81.25	95.83
21	85.42	87.5	75
22	87.5	93.75	93.75
23	100	87.5	93.75
24	91.67	91.67	97.92
25	97.92	75	91.67
26	100	83.33	100
27	97.92	93.75	97.92
28	97.92	93.75	95.83
29	89.58	87.5	91.67
30	97.92	95.83	95.83
31	100	93.75	100
32	97.92	95.83	91.67
33	97.92	95.83	100
34	95.83	91.67	89.58
35	93.75	93.75	85.42
36	97.92	89.58	91.67
37	91.67	77.08	93.75
38	93.75	93.75	100
39	83.33	70.83	77.08
40	97.92	83.33	93.75
41	95.83	87.5	95.83
42	95.83	91.67	95.83
43	97.92	100	97.92
45	95.83	93.75	93.75
46	97.92	100	95.83
47	97.92	83.33	81.25
Means	94.66	89.54	93.03
SDs	4.92	6.74	5.7
Mean Reaction Time (ms) by Trial Type for Session 1
Subj No	congruent	incongruent	neutral
1	662.74	787.78	608.01
2	863.79	1036.2	892.53
3	776.35	947.28	792.67
4	873.91	1016.36	908.61
5	1030.44	1016.98	912.65
6	701.2	773.34	746.19
7	826.35	977.26	898.87
8	650.71	897.05	728.31
9	520.79	581.04	534.96
10	558.78	649.25	660.88
11	647.64	771.04	668.39
12	515.31	560.67	510.82
13	572.58	628.73	587.6
14	733.22	875.33	849.05
15	935.13	1374	1128.91
16	643.72	702.14	671.53
17	507.27	538.96	522.3
18	910.76	1015.82	933.56
19	610.04	701.04	615.48
20	580.59	595.95	573.7
21	461.48	501.84	462.72
22	508.09	553.81	575.28
23	533.75	661.1	613.34
24	824.02	979.37	949.36
25	487.78	593.61	543.91
26	797.24	1112.12	847.46
27	678.31	824.47	827.33
28	518.77	579.71	593.71
29	775.17	1030.65	844.65
30	734.87	833.53	795.3
31	628.75	815.54	678.97
32	651.11	668.6	749.62
33	595.13	680.94	598.47
34	677.11	847.11	761.22
35	622.75	893.65	768.99
36	643.72	957.97	680
37	516.22	556.08	513.66
38	522.03	566.4	551.7
39	418.74	497.53	475.88
40	488.86	541.33	532.23
41	478.42	528.36	518.07
42	581.62	810.31	627.41
43	452.59	535.4	478.3
45	617.08	895.03	681.67
46	520.52	553.45	567.57
47	478.42	523.6	510.99
Means	637.69	760.6	684.63
SDs	144.77	204.69	157.22
% Mean Accuracy by Trial Type for Session 2
Subj No	congruent	incongruent	neutral
1	85.42	87.5	87.5
2	91.67	97.92	85.42
3	91.67	97.92	83.33
4	91.67	75	91.67
5	70.83	81.25	70.83
6	91.67	93.75	95.83
7	85.42	85.42	75
8	95.83	93.75	91.67
9	89.58	72.92	95.83
10	85.42	68.75	83.33
11	87.5	79.17	93.75
12	83.33	79.17	87.5
13	100	100	100
14	89.58	87.5	89.58
15	100	93.75	93.75
16	100	93.75	100
17	93.75	93.75	87.5
18	93.75	95.83	87.5
19	91.67	83.33	91.67
20	95.83	83.33	95.83
21	87.5	79.17	87.5
22	93.75	93.75	91.67
23	93.75	87.5	85.42
24	75	72.92	83.33
25	83.33	77.08	85.42
26	100	97.92	93.75
27	83.33	85.42	83.33
28	89.58	95.83	81.25
29	97.92	93.75	97.92
30	87.5	72.92	93.75
31	89.58	81.25	89.58
32	89.58	85.42	85.42
33	89.58	93.75	89.58
34	93.75	89.58	91.67
35	93.75	81.25	91.67
36	97.92	87.5	95.83
37	79.17	79.17	81.25
38	87.5	91.67	89.58
39	95.83	89.58	91.67
40	95.83	87.5	93.75
41	89.58	93.75	91.67
42	93.75	89.58	93.75
43	93.75	95.83	97.92
45	89.58	93.75	97.92
46	89.58	91.67	89.58
47	91.67	87.5	79.17
Means	90.58	87.36	89.58
SDs	6.16	7.92	6.29
Mean Reaction Time (ms) by Trial Type for Session 2
Subj No	congruent	incongruent	neutral
1	612.53	756.4	685.37
2	786.58	854.72	791.82
3	686.05	759.42	717.75
4	718.52	820.05	736.67
5	1060.18	1170.81	1129.97
6	734.55	794.92	735.74
7	684.11	720.15	700.07
8	556.48	666.73	646.48
9	502.09	569.01	507.38
10	583.1	814.09	784.1
11	608.65	589.36	579.35
12	429.43	454.04	446.58
13	648.86	800.8	733.37
14	727.61	998.35	861.66
15	1007.12	1259.33	1036.53
16	583.98	708.98	606.05
17	490.94	540.49	492.32
18	848.91	1052.03	965.69
19	447.73	549.44	535.52
20	493.24	568.86	531.45
21	525.77	648.52	727.96
22	496.33	540.19	566.75
23	524.81	521.97	528.55
24	811.08	987.61	865.55
25	476.47	497.49	470.02
26	706.91	857.68	785.45
27	698.2	878.97	786.62
28	582.17	611.96	505.94
29	711.31	876.56	808.92
30	593.41	688.82	691.68
31	542.56	631.53	570.56
32	575.4	608.43	571.12
33	598.96	697.2	621.25
34	596.36	721.97	766.2
35	645.8	785.25	744.44
36	566.02	650.05	585.17
37	526.55	614.01	591.28
38	513.51	504.7	521.63
39	473.96	539.07	506.06
40	487.04	533.87	519.87
41	452.6	471.23	501.73
42	594.83	727	638.59
43	424.46	500.43	470.87
45	708.31	1091.56	787.48
46	482.14	510.89	457.99
47	450.54	433.73	453.59
Means	608.18	708.23	658.02
SDs	140.56	196.25	159.7
Mean Congruency Accuracy Effect by Session Number
Subj No	Session 1	Session 2
1	4.17	-2.08
2	0	-6.25
3	12.5	-6.25
4	8.33	16.67
5	-6.25	-10.42
6	6.25	-2.08
7	-2.08	0
8	0	2.08
9	2.08	16.67
10	2.08	16.67
11	6.25	8.33
12	10.42	4.17
13	2.08	0
14	-6.25	2.08
15	6.25	6.25
16	0	6.25
17	2.08	0
18	8.33	-2.08
19	20.83	8.33
20	12.5	12.5
21	-2.08	8.33
22	-6.25	0
23	12.5	6.25
24	0	2.08
25	22.92	6.25
26	16.67	2.08
27	4.17	-2.08
28	4.17	-6.25
29	2.08	4.17
30	2.08	14.58
31	6.25	8.33
32	2.08	4.17
33	2.08	-4.17
34	4.17	4.17
35	0	12.5
36	8.33	10.42
37	14.58	0
38	0	-4.17
39	12.5	6.25
40	14.58	8.33
41	8.33	-4.17
42	4.17	4.17
43	-2.08	-2.08
45	2.08	-4.17
46	-2.08	-2.08
47	14.58	4.17
Means	5.12	3.22
SDs	6.83	6.63
Mean Congruency Reaction Time (ms) Effect by Session Number
Subj No	Session 1	Session 2
1	125.04	143.88
2	172.41	68.15
3	170.93	73.38
4	142.45	101.53
5	-13.46	110.63
6	72.14	60.37
7	150.91	36.04
8	246.34	110.24
9	60.26	66.91
10	90.47	230.99
11	123.4	-19.29
12	45.36	24.61
13	56.15	151.94
14	142.11	270.75
15	438.87	252.22
16	58.42	125
17	31.69	49.55
18	105.07	203.12
19	91	101.71
20	15.36	75.62
21	40.36	122.75
22	45.72	43.86
23	127.35	-2.84
24	155.35	176.53
25	105.83	21.02
26	314.88	150.77
27	146.16	180.76
28	60.94	29.79
29	255.49	165.25
30	98.66	95.4
31	186.79	88.97
32	17.5	33.03
33	85.82	98.24
34	170	125.61
35	270.9	139.45
36	314.25	84.03
37	39.86	87.47
38	44.37	-8.81
39	78.79	65.11
40	52.47	46.83
41	49.94	18.63
42	228.7	132.16
43	82.81	75.98
45	277.96	383.25
46	32.93	28.75
47	45.18	-16.81
Means	122.91	100.05
SDs	95.51	80.56

## Sheet: Flanker_Task_analyzed_data
% Mean Accuracy by Trial Type for Session 1
Subj No	congruent	incongruent	neutral
1	91.67	87.5	100
2	100	97.92	100
3	83.33	81.25	83.33
4	95.83	97.92	97.92
5	100	79.17	95.83
6	97.92	72.92	97.92
7	100	97.92	100
8	100	93.75	97.92
9	95.83	77.08	95.83
10	100	77.08	97.92
11	100	93.75	100
12	95.83	66.67	97.92
13	100	97.92	100
14	100	93.75	100
15	97.92	85.42	89.58
16	95.83	87.5	95.83
17	100	79.17	95.83
18	100	93.75	100
19	100	85.42	100
20	100	95.83	100
21	100	60.42	93.75
22	95.83	91.67	100
23	100	83.33	100
24	93.75	83.33	100
25	100	93.75	100
26	100	97.92	100
27	100	100	100
28	100	100	95.83
29	95.83	100	100
30	100	95.83	100
31	97.92	89.58	97.92
32	100	79.17	100
33	97.92	97.92	100
34	100	97.92	100
35	100	89.58	100
36	97.92	75	89.58
37	100	72.92	100
38	97.92	100	97.92
39	95.83	39.58	93.75
40	95.83	91.67	97.92
41	100	66.67	100
42	97.92	87.5	100
43	100	79.17	100
45	100	87.5	100
46	100	91.67	97.92
47	100	81.25	100
Means	98.28	86.41	98.05
SDs	3.05	12.31	3.41
Mean Reaction Time (ms) by Trial Type for Session 1
Subj No	congruent	incongruent	neutral
1	482.32	542.4	477.12
2	370.39	456.25	377.93
3	420.74	470.61	420.85
4	496.92	582.5	520.3
5	439.39	555.53	456.39
6	368.94	457.33	369.22
7	411.71	530.23	418.55
8	586.49	639.77	540.62
9	434.37	568.73	394.72
10	428.31	575.61	453.75
11	382.99	519.26	403.34
12	354.04	423.2	362.9
13	449.45	484.57	446.36
14	451.32	538.65	448.61
15	676.95	786.9	616.59
16	504.34	609.59	492.83
17	388.83	491.12	399.94
18	527.53	645.01	519.62
19	384.5	447.11	379.8
20	379.04	452.43	379.84
21	360.15	470.64	376.12
22	389.9	432.34	391.93
23	382.87	475.56	397.97
24	456.13	554.97	454.16
25	375.7	450.24	388.03
26	495.3	591.22	485.85
27	543.99	724.94	541.95
28	385.12	503.59	404.33
29	566.42	666.81	571.49
30	523.07	704.51	548.17
31	412.52	515.07	437.01
32	519.97	801.72	489.75
33	467.93	519.54	460.79
34	432.32	533.89	436.73
35	413.71	468.66	404.04
36	375.92	482.65	398.14
37	403.14	527.81	409.81
38	474.22	473.02	432.34
39	328.01	407.03	336.68
40	477.13	488.09	484.21
41	357.73	469.21	366.89
42	390.09	489.98	396.36
43	349.59	463.98	360.19
45	431.58	583.73	460.45
46	354.75	416.92	359.11
47	361.28	428.84	364.71
Means	434.07	530.91	435.58
SDs	73.16	93.99	64.2
% Mean Accuracy by Trial Type for Session 2
Subj No	congruent	incongruent	neutral
1	89.58	89.58	91.67
2	100	89.58	95.83
3	97.92	95.83	100
4	97.92	89.58	89.58
5	81.25	47.92	70.83
6	97.92	87.5	100
7	97.92	54.17	93.75
8	91.67	97.92	97.92
9	100	62.5	91.67
10	97.92	68.75	97.92
11	97.92	77.08	95.83
12	95.83	56.25	95.83
13	97.92	100	100
14	100	89.58	100
15	100	97.92	100
16	100	93.75	100
17	100	83.33	97.92
18	100	93.75	97.92
19	95.83	75	100
20	100	72.92	100
21	95.83	83.33	97.92
22	100	97.92	100
23	100	75	97.92
24	100	72.92	97.92
25	100	70.83	95.83
26	100	100	100
27	97.92	85.42	100
28	100	97.92	97.92
29	100	100	100
30	100	85.42	97.92
31	97.92	87.5	97.92
32	97.92	77.08	89.58
33	89.58	58.33	89.58
34	97.92	85.42	100
35	93.75	87.5	89.58
36	100	85.42	100
37	91.67	64.58	91.67
38	100	91.67	100
39	100	58.33	93.75
40	97.92	91.67	93.75
41	100	79.17	100
42	97.92	77.08	97.92
43	100	52.08	100
45	100	91.67	100
46	100	87.5	100
47	95.83	75	95.83
Means	97.69	81.34	96.56
SDs	3.73	14.22	5.16
Mean Reaction Time (ms) by Trial Type for Session 2
Subj No	congruent	incongruent	neutral
1	447.82	522.73	463
2	353.17	416.21	356.56
3	378.55	449.61	387.59
4	395.01	460.64	425.62
5	456.43	584.02	445.12
6	394.08	503.38	420.69
7	340.28	463.32	360.53
8	578.27	622.59	487.62
9	353.26	521.87	355.56
10	410.64	536.86	413.01
11	361.9	486.38	383.29
12	337.04	423.59	339
13	546.32	540.78	531.67
14	442.63	518.66	439.72
15	559.09	699.31	582.75
16	463.03	568.66	447.03
17	364.17	464.67	383.63
18	479.47	579.35	465.26
19	352.48	417.2	351.22
20	370.81	450.25	371.47
21	362.64	415.88	368.83
22	364.26	416.12	369.12
23	361.96	456.9	373.6
24	399.39	473.66	409.21
25	343.43	421.4	363.86
26	483.75	560.34	493.76
27	444.53	596.97	455.4
28	361.72	462.22	366.41
29	550.33	606.06	534.19
30	461.56	570.07	472.32
31	376.5	480.96	397.91
32	427.67	577.93	425.84
33	455.75	497.3	435.71
34	383.29	483.98	379.67
35	437.32	475.83	436.87
36	352.2	437.02	364.45
37	438.37	668.01	450.77
38	373.44	417.6	381.63
39	334.79	407.47	348.61
40	378.26	437.82	386.97
41	366.48	475.82	369.97
42	375.22	467.1	389.24
43	326.06	437.29	342.13
45	430.79	560.77	445.08
46	340.51	404.31	342.23
47	349.39	415.34	354.93
Means	405.74	496.83	410.2
SDs	64.41	73.57	56.7
Mean Flanker Accuracy Effect by Session Number
Subj No	Session 1	Session 2
1	4.17	0
2	2.08	10.42
3	2.08	2.08
4	-2.08	8.33
5	20.83	33.33
6	25	10.42
7	2.08	43.75
8	6.25	-6.25
9	18.75	37.5
10	22.92	29.17
11	6.25	20.83
12	29.17	39.58
13	2.08	-2.08
14	6.25	10.42
15	12.5	2.08
16	8.33	6.25
17	20.83	16.67
18	6.25	6.25
19	14.58	20.83
20	4.17	27.08
21	39.58	12.5
22	4.17	2.08
23	16.67	25
24	10.42	27.08
25	6.25	29.17
26	2.08	0
27	0	12.5
28	0	2.08
29	-4.17	0
30	4.17	14.58
31	8.33	10.42
32	20.83	20.83
33	0	31.25
34	2.08	12.5
35	10.42	6.25
36	22.92	14.58
37	27.08	27.08
38	-2.08	8.33
39	56.25	41.67
40	4.17	6.25
41	33.33	20.83
42	10.42	20.83
43	20.83	47.92
45	12.5	8.33
46	8.33	12.5
47	18.75	20.83
Means	11.87	16.35
SDs	12.23	13.36
Mean Flanker Reaction Time (ms) Effect by Session Number
Subj No	Session 1	Session 2
1	60.08	74.91
2	85.86	63.04
3	49.87	71.06
4	85.57	65.63
5	116.15	127.59
6	88.39	109.3
7	118.52	123.04
8	53.28	44.32
9	134.36	168.61
10	147.31	126.22
11	136.27	124.49
12	69.15	86.55
13	35.12	-5.53
14	87.33	76.03
15	109.95	140.22
16	105.25	105.63
17	102.29	100.5
18	117.49	99.88
19	62.61	64.73
20	73.39	79.44
21	110.49	53.24
22	42.44	51.86
23	92.69	94.94
24	98.85	74.27
25	74.55	77.96
26	95.92	76.59
27	180.94	152.44
28	118.46	100.5
29	100.39	55.74
30	181.45	108.5
31	102.55	104.46
32	281.74	150.26
33	51.61	41.56
34	101.57	100.69
35	54.94	38.51
36	106.73	84.82
37	124.67	229.64
38	-1.2	44.16
39	79.02	72.69
40	10.96	59.57
41	111.48	109.34
42	99.89	91.88
43	114.38	111.23
45	152.16	129.98
46	62.17	63.8
47	67.57	65.94
Means	96.84	91.09
SDs	47.01	40.27
Mean Positive Priming Accuracy Effect by Session Number
Subj No	Session 1	Session 2
1	-8.33	-2.08
2	0	4.17
3	0	-2.08
4	-2.08	8.33
5	4.17	10.42
6	0	-2.08
7	0	4.17
8	2.08	-6.25
9	0	8.33
10	2.08	0
11	0	2.08
12	-2.08	0
13	0	-2.08
14	0	0
15	8.33	0
16	0	0
17	4.17	2.08
18	0	2.08
19	0	-4.17
20	0	0
21	6.25	-2.08
22	-4.17	0
23	0	2.08
24	-6.25	2.08
25	0	4.17
26	0	0
27	0	-2.08
28	4.17	2.08
29	-4.17	0
30	0	2.08
31	0	0
32	0	8.33
33	-2.08	0
34	0	-2.08
35	0	4.17
36	8.33	0
37	0	0
38	0	0
39	2.08	6.25
40	-2.08	4.17
41	0	0
42	-2.08	0
43	0	0
45	0	0
46	2.08	0
47	0	0
Means	0.23	1.13
SDs	3.02	3.34
Mean Positive Priming Reaction Time (ms) Effect by Session Number
Subj No	Session 1	Session 2
1	-5.2	15.17
2	7.54	3.4
3	0.11	9.04
4	23.37	30.61
5	17	-11.31
6	0.29	26.62
7	6.85	20.25
8	-45.87	-90.65
9	-39.65	2.3
10	25.44	2.37
11	20.34	21.4
12	8.85	1.96
13	-3.09	-14.65
14	-2.71	-2.91
15	-60.36	23.66
16	-11.51	-16
17	11.11	19.46
18	-7.91	-14.21
19	-4.7	-1.26
20	0.8	0.66
21	15.97	6.19
22	2.03	4.86
23	15.1	11.63
24	-1.97	9.82
25	12.34	20.43
26	-9.45	10.01
27	-2.05	10.87
28	19.2	4.69
29	5.07	-16.14
30	25.1	10.75
31	24.49	21.41
32	-30.22	-1.83
33	-7.14	-20.03
34	4.41	-3.62
35	-9.67	-0.44
36	22.21	12.26
37	6.67	12.4
38	-41.89	8.2
39	8.66	13.83
40	7.08	8.72
41	9.16	3.49
42	6.27	14.01
43	10.6	16.07
45	28.87	14.29
46	4.37	1.72
47	3.44	5.53
Means	1.51	4.46
SDs	19.23	18.53
Mean Negative Priming Accuracy Effect by Session Number
Subj No	Session 1	Session 2
1	12.5	2.08
2	2.08	6.25
3	2.08	4.17
4	0	0
5	16.67	22.92
6	25	12.5
7	2.08	39.58
8	4.17	0
9	18.75	29.17
10	20.83	29.17
11	6.25	18.75
12	31.25	39.58
13	2.08	0
14	6.25	10.42
15	4.17	2.08
16	8.33	6.25
17	16.67	14.58
18	6.25	4.17
19	14.58	25
20	4.17	27.08
21	33.33	14.58
22	8.33	2.08
23	16.67	22.92
24	16.67	25
25	6.25	25
26	2.08	0
27	0	14.58
28	-4.17	0
29	0	0
30	4.17	12.5
31	8.33	10.42
32	20.83	12.5
33	2.08	31.25
34	2.08	14.58
35	10.42	2.08
36	14.58	14.58
37	27.08	27.08
38	-2.08	8.33
39	54.17	35.42
40	6.25	2.08
41	33.33	20.83
42	12.5	20.83
43	20.83	47.92
45	12.5	8.33
46	6.25	12.5
47	18.75	20.83
Means	11.64	15.22
SDs	11.49	12.41
Mean Negative Priming Reaction Time (ms) Effect by Session Number
Subj No	Session 1	Session 2
1	65.28	59.73
2	78.31	59.65
3	49.76	62.02
4	62.2	35.02
5	99.15	138.9
6	88.11	82.69
7	111.67	102.79
8	99.15	134.97
9	174.01	166.31
10	121.87	123.85
11	115.93	103.09
12	60.3	84.6
13	38.21	9.11
14	90.04	78.94
15	170.31	116.56
16	116.76	121.63
17	91.19	81.04
18	125.4	114.09
19	67.31	65.98
20	72.59	78.78
21	94.52	47.05
22	40.42	47
23	77.59	83.3
24	100.82	64.45
25	62.21	57.53
26	105.38	66.57
27	182.99	141.57
28	99.26	95.81
29	95.32	71.88
30	156.35	97.75
31	78.06	83.05
32	311.97	152.09
33	58.75	61.59
34	97.17	104.31
35	64.62	38.96
36	84.51	72.56
37	118	217.24
38	40.69	35.97
39	70.35	58.86
40	3.88	50.85
41	102.32	105.85
42	93.62	77.86
43	103.79	95.16
45	123.29	115.69
46	57.8	62.08
47	64.13	60.41
Means	95.33	86.63
SDs	48.59	38.85

## Sheet: Go_NoGo_Task_analyzed_data
% Mean Go Accuracy for Session 1
Subj No	go
1	100
2	100
3	100
4	100
5	93.52
6	100
7	100
8	98.15
9	97.22
10	100
11	100
12	100
13	100
14	100
15	100
16	98.15
17	100
18	99.07
19	100
20	100
21	98.15
22	100
23	100
24	100
25	100
26	99.07
27	100
28	100
29	100
30	99.07
31	99.07
32	96.3
33	100
34	100
35	100
36	100
37	100
38	100
39	100
40	100
41	100
42	99.07
43	100
45	99.07
46	100
47	100
Means	99.48
SDs	1.21
Mean Go Reaction Time (ms) for Session 1
Subj No	go
1	391.04
2	273.45
3	338.59
4	353.78
5	352.23
6	279.68
7	303.09
8	299.44
9	288.38
10	270.3
11	290.17
12	301.13
13	326.64
14	322.36
15	427.72
16	213.85
17	305.67
18	336.87
19	275.69
20	293.68
21	319.04
22	314.38
23	332.55
24	364.68
25	307.7
26	329.27
27	351.44
28	301.04
29	450.19
30	344.31
31	325.69
32	380.7
33	380.02
34	351.27
35	299.51
36	342.74
37	333.05
38	304.83
39	265.2
40	307.05
41	300.78
42	297.97
43	279.95
45	276.66
46	296.27
47	303.72
Means	319.65
SDs	42.72
% Mean Commission Errors for Session 1
Subj No	nogo
1	8.33
2	69.44
3	11.11
4	11.11
5	30.56
6	5.56
7	27.78
8	38.89
9	47.22
10	27.78
11	5.56
12	11.11
13	8.33
14	33.33
15	13.89
16	88.89
17	11.11
18	11.11
19	11.11
20	27.78
21	25
22	19.44
23	16.67
24	16.67
25	5.56
26	27.78
27	16.67
28	2.78
29	5.56
30	33.33
31	13.89
32	5.56
33	13.89
34	22.22
35	55.56
36	27.78
37	30.56
38	11.11
39	33.33
40	13.89
41	19.44
42	33.33
43	5.56
45	5.56
46	8.33
47	13.89
Means	21.38
SDs	17.43
% Mean Ommission Errors for Session 1
Subj No	go
1	0
2	0
3	0
4	0
5	6.48
6	0
7	0
8	1.85
9	2.78
10	0
11	0
12	0
13	0
14	0
15	0
16	1.85
17	0
18	0.93
19	0
20	0
21	1.85
22	0
23	0
24	0
25	0
26	0.93
27	0
28	0
29	0
30	0.93
31	0.93
32	3.7
33	0
34	0
35	0
36	0
37	0
38	0
39	0
40	0
41	0
42	0.93
43	0
45	0.93
46	0
47	0
Means	0.52
SDs	1.21
% Mean Go Accuracy for Session 2
Subj No	go
1	98.15
2	100
3	100
4	100
5	92.59
6	100
7	98.15
8	97.22
9	99.07
10	100
11	99.07
12	100
13	100
14	100
15	99.07
16	100
17	100
18	100
19	99.07
20	100
21	67.59
22	100
23	100
24	94.44
25	100
26	100
27	96.3
28	100
29	99.07
30	97.22
31	100
32	99.07
33	97.22
34	100
35	99.07
36	100
37	100
38	100
39	98.15
40	96.3
41	100
42	98.15
43	100
45	100
46	100
47	98.15
Means	98.33
SDs	4.9
Mean Go Reaction Time (ms) for Session 2
Subj No	go
1	366.59
2	247.75
3	281.08
4	311.4
5	425.16
6	269.77
7	238.59
8	286.38
9	281.39
10	278.04
11	278.05
12	242.8
13	319.89
14	361.12
15	386.43
16	202.46
17	288.99
18	332.01
19	252.3
20	289.66
21	318.14
22	307.95
23	308.81
24	359.14
25	279.49
26	355.07
27	312.64
28	287.57
29	323.63
30	322.63
31	281.15
32	351.06
33	341.66
34	326.21
35	336.53
36	314.16
37	330.72
38	275.6
39	325.92
40	298.53
41	288.23
42	248.82
43	268.04
45	276.4
46	271.36
47	274.47
Means	302.69
SDs	42.38
% Mean Commission Errors for Session 2
Subj No	nogo
1	36.11
2	63.89
3	11.11
4	52.78
5	16.67
6	16.67
7	44.44
8	44.44
9	38.89
10	16.67
11	22.22
12	11.11
13	11.11
14	30.56
15	5.56
16	88.89
17	19.44
18	2.78
19	27.78
20	27.78
21	38.89
22	8.33
23	11.11
24	41.67
25	25
26	13.89
27	47.22
28	8.33
29	13.89
30	36.11
31	33.33
32	27.78
33	22.22
34	25
35	27.78
36	38.89
37	30.56
38	22.22
39	16.67
40	22.22
41	2.78
42	44.44
43	36.11
45	13.89
46	19.44
47	27.78
Means	27.05
SDs	16.75
% Mean Ommission Errors for Session 2
Subj No	go
1	1.85
2	0
3	0
4	0
5	7.41
6	0
7	1.85
8	2.78
9	0.93
10	0
11	0.93
12	0
13	0
14	0
15	0.93
16	0
17	0
18	0
19	0.93
20	0
21	32.41
22	0
23	0
24	5.56
25	0
26	0
27	3.7
28	0
29	0.93
30	2.78
31	0
32	0.93
33	2.78
34	0
35	0.93
36	0
37	0
38	0
39	1.85
40	3.7
41	0
42	1.85
43	0
45	0
46	0
47	1.85
Means	1.67
SDs	4.9
Mean Go Accuracy by Session Number
Subj No	Session 1	Session 2
1	100	98.15
2	100	100
3	100	100
4	100	100
5	93.52	92.59
6	100	100
7	100	98.15
8	98.15	97.22
9	97.22	99.07
10	100	100
11	100	99.07
12	100	100
13	100	100
14	100	100
15	100	99.07
16	98.15	100
17	100	100
18	99.07	100
19	100	99.07
20	100	100
21	98.15	67.59
22	100	100
23	100	100
24	100	94.44
25	100	100
26	99.07	100
27	100	96.3
28	100	100
29	100	99.07
30	99.07	97.22
31	99.07	100
32	96.3	99.07
33	100	97.22
34	100	100
35	100	99.07
36	100	100
37	100	100
38	100	100
39	100	98.15
40	100	96.3
41	100	100
42	99.07	98.15
43	100	100
45	99.07	100
46	100	100
47	100	98.15
Means	99.48	98.33
SDs	1.21	4.9
Mean Go Reaction Time (ms) by Session Number
Subj No	Session 1	Session 2
1	391.04	366.59
2	273.45	247.75
3	338.59	281.08
4	353.78	311.4
5	352.23	425.16
6	279.68	269.77
7	303.09	238.59
8	299.44	286.38
9	288.38	281.39
10	270.3	278.04
11	290.17	278.05
12	301.13	242.8
13	326.64	319.89
14	322.36	361.12
15	427.72	386.43
16	213.85	202.46
17	305.67	288.99
18	336.87	332.01
19	275.69	252.3
20	293.68	289.66
21	319.04	318.14
22	314.38	307.95
23	332.55	308.81
24	364.68	359.14
25	307.7	279.49
26	329.27	355.07
27	351.44	312.64
28	301.04	287.57
29	450.19	323.63
30	344.31	322.63
31	325.69	281.15
32	380.7	351.06
33	380.02	341.66
34	351.27	326.21
35	299.51	336.53
36	342.74	314.16
37	333.05	330.72
38	304.83	275.6
39	265.2	325.92
40	307.05	298.53
41	300.78	288.23
42	297.97	248.82
43	279.95	268.04
45	276.66	276.4
46	296.27	271.36
47	303.72	274.47
Means	319.65	302.69
SDs	42.72	42.38
Mean Commission Errors by Session Number
Subj No	Session 1	Session 2
1	8.33	36.11
2	69.44	63.89
3	11.11	11.11
4	11.11	52.78
5	30.56	16.67
6	5.56	16.67
7	27.78	44.44
8	38.89	44.44
9	47.22	38.89
10	27.78	16.67
11	5.56	22.22
12	11.11	11.11
13	8.33	11.11
14	33.33	30.56
15	13.89	5.56
16	88.89	88.89
17	11.11	19.44
18	11.11	2.78
19	11.11	27.78
20	27.78	27.78
21	25	38.89
22	19.44	8.33
23	16.67	11.11
24	16.67	41.67
25	5.56	25
26	27.78	13.89
27	16.67	47.22
28	2.78	8.33
29	5.56	13.89
30	33.33	36.11
31	13.89	33.33
32	5.56	27.78
33	13.89	22.22
34	22.22	25
35	55.56	27.78
36	27.78	38.89
37	30.56	30.56
38	11.11	22.22
39	33.33	16.67
40	13.89	22.22
41	19.44	2.78
42	33.33	44.44
43	5.56	36.11
45	5.56	13.89
46	8.33	19.44
47	13.89	27.78
Means	21.38	27.05
SDs	17.43	16.75
Mean Ommission Errors by Session Number
Subj No	Session 1	Session 2
1	0	1.85
2	0	0
3	0	0
4	0	0
5	6.48	7.41
6	0	0
7	0	1.85
8	1.85	2.78
9	2.78	0.93
10	0	0
11	0	0.93
12	0	0
13	0	0
14	0	0
15	0	0.93
16	1.85	0
17	0	0
18	0.93	0
19	0	0.93
20	0	0
21	1.85	32.41
22	0	0
23	0	0
24	0	5.56
25	0	0
26	0.93	0
27	0	3.7
28	0	0
29	0	0.93
30	0.93	2.78
31	0.93	0
32	3.7	0.93
33	0	2.78
34	0	0
35	0	0.93
36	0	0
37	0	0
38	0	0
39	0	1.85
40	0	3.7
41	0	0
42	0.93	1.85
43	0	0
45	0.93	0
46	0	0
47	0	1.85
Means	0.52	1.67
SDs	1.21	4.9

## Sheet: PRP_Task_analyzed_data
% Mean Task 1 Accuracy by SOA for Session 1
Subj No	200ms_SOA	1000ms_SOA
1	90	91.25
2	98.53	97.44
3	95.95	97.5
4	73.75	77.5
5	82.28	83.54
6	94.12	95
7	96.1	97.5
8	48.75	54.43
9	73.97	80
10	86.11	82.09
11	94.59	96.25
12	94.2	98.73
13	92.5	96.25
14	93.75	91.25
15	75	72.5
16	96.2	98.75
17	100	96.25
18	98.7	97.3
19	92.5	96.25
20	100	100
21	83.33	88.46
22	96.05	100
23	98.44	98.75
24	91.25	88.61
25	93.85	97.44
26	98.72	96.25
27	92.5	98.75
28	95.24	95
29	75.34	79.22
30	96.25	97.47
31	50	47.5
32	40	47.5
33	94.34	95.45
34	96.3	98.18
35	98.65	94.87
36	96.25	94.94
37	93.51	92.5
38	96.1	96.25
39	94.87	93.59
40	97.47	98.75
41	97.47	96.25
42	82.5	88.75
43	98.75	98.75
45	87.01	85.9
46	98.73	97.5
47	91.14	92.41
Means	89.37	90.41
SDs	13.54	12.67
Mean Task 1 Reaction Time (ms) by SOA for Session 1
Subj No	200ms_SOA	1000ms_SOA
1	839.34	841.09
2	951.62	928.89
3	948.26	820.32
4	1335.96	1774.15
5	1307.41	1327.06
6	832.39	747.2
7	1138.44	1106.81
8	1255.42	1669.84
9	1680.55	2215.44
10	1532.2	1837
11	1237.87	1265.93
12	754.95	732.46
13	1179.01	1591.2
14	1230.07	1131.79
15	1430.69	1306.56
16	1085.86	1073.75
17	704.18	686.64
18	918.02	1123.11
19	639.86	650.02
20	706.76	698.83
21	796.86	793.19
22	662.45	674.3
23	1200.71	1127.16
24	1597.12	1622.3
25	939.14	949.39
26	773.32	764.84
27	1129.42	1605.62
28	777.42	799.54
29	1724.7	2325.81
30	1054.23	1064.99
31	865.96	806.21
32	2342.07	2617.35
33	1944.15	2404.69
34	1478.61	2065.22
35	1138.6	999.11
36	835.69	773.74
37	592.02	621.21
38	994.85	832.38
39	727.15	696.25
40	704.58	700.26
41	607.06	624.48
42	1121.68	1430.52
43	615.15	593.59
45	1373.73	1270.56
46	622.43	616.93
47	597.47	681.54
Means	1063.6	1151.94
SDs	391.37	539.59
% Mean Task 2 Accuracy by SOA for Session 1
Subj No	200ms_SOA	1000ms_SOA
1	82.5	67.5
2	91.18	93.59
3	91.89	90
4	38.75	28.75
5	64.56	70.89
6	76.47	88.75
7	87.01	91.25
8	52.5	68.35
9	52.05	65.33
10	73.61	64.18
11	89.19	98.75
12	79.71	88.61
13	90	93.75
14	81.25	85
15	60	65
16	91.14	97.5
17	84	85
18	93.51	93.24
19	86.25	86.25
20	93.67	93.75
21	79.49	73.08
22	77.63	85
23	96.88	95
24	81.25	84.81
25	75.38	92.31
26	94.87	96.25
27	88.75	91.25
28	88.89	87.5
29	69.86	72.73
30	87.5	93.67
31	44.87	41.25
32	62.67	65
33	84.91	97.73
34	87.04	90.91
35	82.43	88.46
36	91.25	87.34
37	80.52	83.75
38	80.52	80
39	89.74	88.46
40	83.54	88.75
41	93.67	92.5
42	65	67.5
43	98.75	96.25
45	70.13	56.41
46	96.2	97.5
47	75.95	79.75
Means	80.15	82.36
SDs	14	15.16
Mean Task 2 Reaction Time (ms) by SOA for Session 1
Subj No	200ms_SOA	1000ms_SOA
1	1305.03	1099.67
2	1161.96	825.42
3	1289.25	926.19
4	1945.58	1340.75
5	1866.8	1380.6
6	1008.41	812.33
7	1418.9	927.52
8	1665.91	1349.36
9	1825.8	1495.91
10	1429.87	1217.73
11	1460.61	973.4
12	760.98	584.27
13	1327.96	1048.94
14	1654.83	1237.65
15	1872.37	1384.29
16	1400.5	894.73
17	1166.26	936.3
18	1221.18	1051.81
19	982.36	787.44
20	935.5	775.71
21	1291.34	1034.76
22	862.07	729.35
23	1296.24	964.08
24	1795.08	1367.26
25	856.86	722.72
26	1134.33	965.7
27	1492.71	1122.13
28	929.36	824.37
29	1672.88	2189.31
30	1291.54	1099.95
31	1263	847.89
32	1959.09	2029.7
33	1895.96	1509.84
34	1158.52	1066.4
35	1511.66	1075.6
36	1091.57	830.06
37	934.02	762.22
38	1360.07	1119.44
39	1159.55	953.95
40	1004.73	838.34
41	853.21	706.63
42	1535.52	1372.38
43	934.35	729.87
45	1534.28	1236.24
46	843.75	727.26
47	696.25	618.05
Means	1305.61	1054.21
SDs	348.18	331.16
% Mean Task 1 Accuracy by SOA for Session 2
Subj No	200ms_SOA	1000ms_SOA
1	95	93.75
2	98.53	98.65
3	67.74	72.15
4	97.5	95
5	80.77	82.5
6	96	97.5
7	88.46	86.25
8	96	92.11
9	84.06	75
10	89.19	91.03
11	97.18	98.75
12	96	97.5
13	97.5	98.75
14	97.44	92.5
15	81.08	83.33
16	98.75	97.5
17	93.75	98.75
18	90.91	100
19	95	97.5
20	100	100
21	91.14	92.5
22	97.5	98.73
23	96.92	92.5
24	79.22	81.33
25	87.3	93.42
26	98.73	98.75
27	97.33	95.89
28	97.1	100
29	88.61	92.5
30	93.75	92.5
31	82.86	91.67
32	43.48	56.58
33	96.43	93.48
34	96.97	100
35	94.03	94.74
36	96.2	97.5
37	92.5	97.5
38	97.4	98.75
39	97.47	100
40	92.21	97.5
41	98.75	95
42	96.1	98.75
43	100	96.25
45	98.46	98.63
46	100	97.5
47	96	96.25
Means	92.33	93.41
SDs	9.91	8.45
Mean Task 1 Reaction Time (ms) by SOA for Session 2
Subj No	200ms_SOA	1000ms_SOA
1	743.83	792.77
2	1002.56	1093.57
3	1031.65	896.84
4	866.81	976.74
5	1163.22	1343.55
6	672.46	610.28
7	737.24	734.67
8	1306.91	1791.65
9	1486.73	2109.86
10	1161.21	1435.29
11	943.08	861.88
12	561.93	548.81
13	1275.84	1791.75
14	1221.47	1177.18
15	1390.04	1314.26
16	880.09	836.48
17	592.8	599.05
18	1191.98	1569.8
19	578.62	590.66
20	629.21	623.76
21	670.44	645.86
22	603.66	621.12
23	1020.38	799.32
24	1704.79	1719.63
25	1050.65	1280.53
26	707.03	695.88
27	1083.93	1614.25
28	725.74	690.65
29	1771.17	2364.75
30	824.5	766.76
31	884.88	894.48
32	1962.12	2215.04
33	1744.78	2393.32
34	958.23	1012.37
35	1081.55	1048.89
36	825.77	799.99
37	546.08	583.99
38	621.92	614.56
39	551.35	574.9
40	640.32	661.63
41	537.79	536.06
42	857.7	1016.71
43	555.68	532.61
45	1175.8	1054.71
46	600.16	578.58
47	603.52	666.16
Means	951.04	1045.25
SDs	367.84	524.09
% Mean Task 2 Accuracy by SOA for Session 2
Subj No	200ms_SOA	1000ms_SOA
1	78.75	70
2	89.71	89.19
3	90.32	92.41
4	75	73.75
5	58.97	66.25
6	84	88.75
7	83.33	88.75
8	65.33	67.11
9	78.26	82.81
10	78.38	69.23
11	85.92	92.5
12	80	87.5
13	97.5	96.25
14	82.05	90
15	81.08	98.72
16	88.75	97.5
17	96.25	88.75
18	86.36	92.86
19	85	82.5
20	96.2	97.5
21	83.54	78.75
22	93.75	89.87
23	89.23	95
24	62.34	78.67
25	63.49	78.95
26	92.41	96.25
27	80	90.41
28	82.61	92.5
29	87.34	88.75
30	82.5	82.5
31	65.71	76.39
32	75.36	77.63
33	89.29	91.3
34	90.91	88.73
35	83.58	78.95
36	87.34	95
37	83.75	78.75
38	89.61	95
39	86.08	92.5
40	83.12	81.25
41	88.75	95
42	96.1	86.25
43	97.5	96.25
45	84.62	86.3
46	94.67	90
47	86.67	81.25
Means	83.94	86.4
SDs	9.29	8.63
Mean Task 2 Reaction Time (ms) by SOA for Session 2
Subj No	200ms_SOA	1000ms_SOA
1	1239.67	844.06
2	1300.71	832.82
3	1075.38	898.31
4	1220.8	1023.91
5	1493.29	1140.43
6	850.85	627.13
7	1032.52	728.05
8	1591.96	1200.2
9	1660.48	1526.73
10	1098.31	1003.63
11	1208.39	787.56
12	589.56	548.04
13	1361.49	1050.76
14	1558.56	1245.32
15	1770.28	1367.33
16	1161.99	769.22
17	1083.39	884.95
18	1353.29	1173.41
19	799.41	647.42
20	903.48	758.32
21	1118.97	940.73
22	750.96	610.97
23	1154.54	744.08
24	1917.08	1446.45
25	871.18	723.44
26	1100.36	822.27
27	1203.01	924.3
28	848.49	703.17
29	1658.78	2193.87
30	1046.09	759.09
31	1074.82	906.14
32	1581.4	1671.5
33	1754.72	1687.36
34	916.94	695.75
35	1307.63	859.86
36	1135.4	855.39
37	840.61	647.6
38	819.03	733.96
39	977.26	802.97
40	907.9	785.97
41	756.25	664.25
42	1133.7	983.33
43	828.69	631.1
45	1370.07	1029.17
46	770.87	689.85
47	663.37	573.12
Means	1149.17	937.9
SDs	322.31	337.99
Mean PRP Magnitude by Session Number
Subj No	Session 1	Session 2
1	205.36	395.61
2	336.53	467.88
3	363.06	177.08
4	604.82	196.89
5	486.19	352.86
6	196.07	223.72
7	491.38	304.47
8	316.56	391.76
9	329.89	133.75
10	212.14	94.68
11	487.21	420.84
12	176.71	41.52
13	279.02	310.74
14	417.19	313.23
15	488.07	402.95
16	505.77	392.77
17	229.96	198.44
18	169.37	179.88
19	194.92	151.99
20	159.78	145.17
21	256.57	178.24
22	132.72	139.99
23	332.16	410.46
24	427.82	470.64
25	134.14	147.74
26	168.63	278.09
27	370.58	278.71
28	104.99	145.31
29	-516.43	-535.09
30	191.59	287
31	415.11	168.68
32	-70.62	-90.09
33	386.13	67.36
34	92.11	221.19
35	436.06	447.77
36	261.52	280.02
37	171.8	193.01
38	240.63	85.08
39	205.6	174.29
40	166.39	121.94
41	146.59	92
42	163.14	150.37
43	204.48	197.58
45	298.04	340.9
46	116.48	81.02
47	78.2	90.24
Means	251.4	211.28
SDs	182.57	170.85

## Sheet: Single_6AFC_Task_analyzed_data
Mean Accuracy by Session Number
Subj No	Session 1	Session 2
1	90.97	85.42
2	92.36	90.97
3	98.61	96.53
4	95.14	80.56
5	96.53	90.97
6	92.36	95.83
7	92.36	83.33
8	93.06	92.36
9	84.72	90.28
10	88.89	88.89
11	94.44	90.28
12	90.28	84.72
13	98.61	99.31
14	93.75	95.83
15	76.39	99.31
16	96.53	97.92
17	99.31	94.44
18	99.31	97.22
19	97.92	88.19
20	97.22	100
21	77.78	87.5
22	92.36	92.36
23	96.53	96.53
24	97.92	90.97
25	97.22	84.03
26	96.53	97.92
27	97.22	96.53
28	97.92	95.83
29	93.06	97.22
30	91.67	93.75
31	94.44	88.19
32	96.53	95.14
33	97.92	85.42
34	94.44	89.58
35	83.33	93.75
36	93.06	93.75
37	89.58	87.5
38	96.53	93.75
39	79.17	93.06
40	97.22	94.44
41	93.75	93.06
42	99.31	96.53
43	99.31	95.14
45	75	93.75
46	94.44	94.44
47	89.58	91.67
Means	93.06	92.48
SDs	6.18	4.64
Mean Reaction Time by Session Number
Subj No	Session 1	Session 2
1	738.48	651.48
2	709.1	670.37
3	564.42	547.81
4	726.99	578.76
5	606.89	646.82
6	577.7	572.34
7	627.78	527.16
8	689.16	605.52
9	629.52	541.53
10	644.38	585.13
11	611.39	528.44
12	482.24	465.55
13	666.45	714.93
14	769.78	693.48
15	837.37	790.59
16	692.97	719.04
17	619.67	583.71
18	745.33	738.18
19	556.97	474.77
20	599.9	550.82
21	475.49	520.67
22	627.17	534.49
23	613.66	574.52
24	775.02	605.37
25	605.54	510.61
26	616.76	573.22
27	647.79	662.54
28	613.68	539.29
29	889.09	790.15
30	773.14	652.79
31	681.25	602.82
32	633.62	646.33
33	658.59	670.74
34	702	613.97
35	640.85	702.32
36	605.83	564.97
37	570.52	519.97
38	560.49	510.11
39	453.79	493.94
40	542.75	511.62
41	529.91	509.52
42	674.95	664.86
43	522.08	475.52
45	703.64	642.14
46	515.11	495.98
47	522.76	499.57
Means	635.91	592.92
SDs	93.23	84.75

## Sheet: AB_Task_analyzed_data
% Mean T1 Accuracy by Trial Type for Session 1
Subj No	lag_2	lag_3	lag_5	lag_7
1	83.33	91.67	95.83	100
2	91.67	100	87.5	87.5
3	91.67	95.83	95.83	100
4	79.17	95.83	54.17	87.5
5	87.5	91.67	87.5	83.33
6	79.17	75	75	83.33
7	95.83	87.5	91.67	100
8	91.67	95.83	95.83	100
9	95.83	95.83	100	95.83
10	87.5	70.83	91.67	95.83
11	95.83	100	95.83	95.83
12	95.83	100	95.83	100
13	87.5	83.33	83.33	87.5
14	87.5	95.83	95.83	95.83
15	91.67	83.33	87.5	91.67
16	87.5	91.67	100	95.83
17	95.83	95.83	91.67	95.83
18	100	95.83	100	95.83
19	87.5	100	91.67	79.17
20	75	83.33	91.67	91.67
21	79.17	70.83	75	83.33
22	95.83	95.83	100	100
23	87.5	100	100	100
24	95.83	91.67	87.5	91.67
25	95.83	100	91.67	91.67
26	83.33	87.5	91.67	95.83
27	87.5	95.83	91.67	100
28	79.17	75	70.83	79.17
29	87.5	95.83	91.67	95.83
30	91.67	87.5	79.17	91.67
31	87.5	95.83	91.67	95.83
32	91.67	95.83	83.33	91.67
33	91.67	95.83	95.83	91.67
34	95.83	95.83	95.83	100
35	91.67	83.33	83.33	75
36	75	66.67	70.83	87.5
37	100	87.5	79.17	70.83
38	58.33	91.67	83.33	58.33
39	95.83	91.67	100	100
40	83.33	87.5	83.33	87.5
41	91.67	100	100	95.83
42	100	95.83	95.83	83.33
43	83.33	83.33	100	95.83
45	91.67	95.83	95.83	87.5
46	95.83	83.33	100	91.67
47	75	91.67	95.83	83.33
Means	88.68	90.67	90.04	91.03
SDs	8.18	8.52	9.72	8.78
% Mean T2 Accuracy by Trial Type for Session 1
Subj No	lag_2	lag_3	lag_5	lag_7
1	75	87.5	91.67	91.67
2	29.17	91.67	83.33	95.83
3	54.17	70.83	75	95.83
4	62.5	37.5	45.83	62.5
5	62.5	58.33	75	70.83
6	66.67	62.5	70.83	95.83
7	70.83	62.5	95.83	66.67
8	87.5	70.83	95.83	100
9	54.17	70.83	83.33	79.17
10	62.5	62.5	79.17	91.67
11	87.5	91.67	100	95.83
12	95.83	100	100	100
13	50	79.17	70.83	87.5
14	50	75	79.17	83.33
15	75	83.33	79.17	66.67
16	87.5	87.5	83.33	100
17	83.33	87.5	95.83	91.67
18	62.5	83.33	91.67	100
19	50	66.67	87.5	91.67
20	50	54.17	87.5	95.83
21	50	70.83	83.33	100
22	87.5	83.33	95.83	95.83
23	66.67	75	95.83	95.83
24	29.17	62.5	91.67	91.67
25	91.67	95.83	100	95.83
26	45.83	66.67	87.5	91.67
27	54.17	75	75	79.17
28	62.5	50	66.67	95.83
29	37.5	79.17	95.83	100
30	33.33	66.67	83.33	95.83
31	66.67	87.5	95.83	100
32	45.83	54.17	87.5	100
33	70.83	83.33	91.67	95.83
34	95.83	91.67	100	91.67
35	20.83	25	70.83	95.83
36	45.83	70.83	91.67	100
37	62.5	87.5	95.83	95.83
38	66.67	70.83	70.83	91.67
39	45.83	62.5	91.67	91.67
40	54.17	62.5	50	79.17
41	54.17	70.83	91.67	91.67
42	66.67	87.5	91.67	87.5
43	66.67	75	95.83	100
45	54.17	75	91.67	100
46	58.33	75	95.83	100
47	79.17	87.5	91.67	95.83
Means	61.5	73.37	85.87	91.76
SDs	17.98	15	12.31	9.64
% Mean T2|T1 Accuracy by Trial Type for Session 1
Subj No	lag_2	lag_3	lag_5	lag_7
1	58.33	79.17	91.67	91.67
2	25	91.67	70.83	83.33
3	50	70.83	70.83	95.83
4	41.67	33.33	20.83	54.17
5	54.17	54.17	62.5	58.33
6	45.83	37.5	45.83	79.17
7	66.67	54.17	87.5	66.67
8	79.17	70.83	91.67	100
9	50	66.67	83.33	79.17
10	54.17	50	75	87.5
11	83.33	91.67	95.83	95.83
12	91.67	100	95.83	100
13	37.5	66.67	58.33	75
14	50	70.83	79.17	83.33
15	66.67	66.67	66.67	58.33
16	75	79.17	83.33	95.83
17	79.17	83.33	87.5	87.5
18	62.5	79.17	91.67	95.83
19	37.5	66.67	79.17	75
20	25	37.5	83.33	91.67
21	41.67	45.83	62.5	83.33
22	83.33	79.17	95.83	95.83
23	54.17	75	95.83	95.83
24	29.17	62.5	79.17	83.33
25	87.5	95.83	91.67	87.5
26	37.5	58.33	79.17	87.5
27	45.83	70.83	70.83	79.17
28	50	29.17	41.67	75
29	25	79.17	87.5	95.83
30	25	54.17	66.67	87.5
31	54.17	83.33	87.5	95.83
32	37.5	54.17	79.17	91.67
33	62.5	79.17	87.5	87.5
34	91.67	91.67	95.83	91.67
35	16.67	16.67	54.17	70.83
36	29.17	45.83	66.67	87.5
37	62.5	79.17	75	66.67
38	33.33	66.67	58.33	58.33
39	45.83	58.33	91.67	91.67
40	37.5	54.17	33.33	66.67
41	45.83	70.83	91.67	91.67
42	66.67	83.33	87.5	70.83
43	50	58.33	95.83	95.83
45	50	70.83	87.5	87.5
46	54.17	58.33	95.83	91.67
47	62.5	87.5	91.67	79.17
Means	52.45	66.49	77.63	83.7
SDs	19.16	18.45	17.79	12.23
% Mean T1 Accuracy by Trial Type for Session 2
Subj No	lag_2	lag_3	lag_5	lag_7
1	70.83	79.17	83.33	87.5
2	91.67	91.67	95.83	87.5
3	79.17	83.33	91.67	95.83
4	91.67	79.17	75	79.17
5	75	75	70.83	66.67
6	91.67	87.5	91.67	87.5
7	100	95.83	95.83	95.83
8	100	91.67	100	95.83
9	91.67	95.83	100	100
10	95.83	91.67	95.83	87.5
11	100	95.83	100	95.83
12	87.5	95.83	100	100
13	91.67	75	91.67	95.83
14	87.5	95.83	79.17	79.17
15	91.67	83.33	100	83.33
16	100	87.5	100	100
17	91.67	83.33	95.83	91.67
18	87.5	95.83	95.83	100
19	95.83	91.67	91.67	95.83
20	62.5	66.67	87.5	91.67
21	75	79.17	79.17	95.83
22	66.67	75	91.67	95.83
23	91.67	95.83	87.5	95.83
24	79.17	100	79.17	83.33
25	100	100	100	100
26	87.5	83.33	100	100
27	95.83	95.83	95.83	95.83
28	75	83.33	83.33	91.67
29	95.83	91.67	100	91.67
30	100	95.83	95.83	95.83
31	91.67	100	100	95.83
32	83.33	87.5	91.67	91.67
33	91.67	91.67	91.67	91.67
34	87.5	91.67	95.83	100
35	87.5	95.83	95.83	87.5
36	83.33	91.67	95.83	83.33
37	75	100	95.83	91.67
38	87.5	91.67	95.83	91.67
39	87.5	95.83	100	100
40	91.67	95.83	91.67	91.67
41	95.83	95.83	100	95.83
42	79.17	95.83	91.67	95.83
43	95.83	91.67	100	95.83
45	100	91.67	91.67	95.83
46	91.67	79.17	95.83	95.83
47	83.33	91.67	91.67	83.33
Means	88.32	89.76	93.03	92.39
SDs	9.32	7.94	7.3	6.88
% Mean T2 Accuracy by Trial Type for Session 2
Subj No	lag_2	lag_3	lag_5	lag_7
1	95.83	91.67	100	100
2	37.5	70.83	100	91.67
3	54.17	87.5	100	87.5
4	33.33	41.67	75	91.67
5	58.33	54.17	83.33	83.33
6	62.5	62.5	58.33	62.5
7	66.67	87.5	91.67	79.17
8	83.33	70.83	87.5	100
9	41.67	41.67	83.33	95.83
10	70.83	75	91.67	100
11	79.17	91.67	100	100
12	91.67	95.83	100	100
13	83.33	70.83	79.17	95.83
14	83.33	83.33	79.17	83.33
15	66.67	58.33	33.33	54.17
16	83.33	87.5	91.67	100
17	54.17	87.5	100	95.83
18	66.67	87.5	87.5	91.67
19	54.17	79.17	100	91.67
20	58.33	83.33	79.17	100
21	66.67	75	79.17	91.67
22	91.67	70.83	95.83	100
23	79.17	70.83	95.83	100
24	66.67	79.17	75	79.17
25	95.83	100	95.83	100
26	87.5	87.5	95.83	95.83
27	75	95.83	100	95.83
28	54.17	66.67	91.67	100
29	66.67	83.33	100	95.83
30	83.33	83.33	87.5	95.83
31	79.17	91.67	100	100
32	75	70.83	100	95.83
33	70.83	95.83	95.83	91.67
34	87.5	91.67	100	100
35	29.17	45.83	83.33	87.5
36	58.33	70.83	95.83	100
37	75	75	95.83	91.67
38	66.67	70.83	87.5	100
39	41.67	66.67	95.83	91.67
40	75	75	75	70.83
41	45.83	62.5	95.83	100
42	87.5	95.83	87.5	83.33
43	87.5	79.17	91.67	95.83
45	54.17	66.67	79.17	91.67
46	83.33	91.67	100	95.83
47	79.17	83.33	91.67	91.67
Means	69.29	77.26	89.4	92.3
SDs	17.02	14.37	12.69	10.01
% Mean T2|T1 Accuracy by Trial Type for Session 2
Subj No	lag_2	lag_3	lag_5	lag_7
1	66.67	70.83	83.33	87.5
2	29.17	62.5	95.83	79.17
3	33.33	70.83	91.67	83.33
4	29.17	29.17	58.33	70.83
5	41.67	41.67	66.67	54.17
6	54.17	54.17	50	50
7	66.67	83.33	87.5	75
8	83.33	66.67	87.5	95.83
9	33.33	37.5	83.33	95.83
10	66.67	70.83	87.5	87.5
11	79.17	87.5	100	95.83
12	79.17	91.67	100	100
13	75	50	75	91.67
14	79.17	79.17	70.83	70.83
15	62.5	50	33.33	41.67
16	83.33	79.17	91.67	100
17	45.83	75	95.83	87.5
18	54.17	83.33	83.33	91.67
19	54.17	70.83	91.67	87.5
20	29.17	54.17	66.67	91.67
21	45.83	54.17	62.5	87.5
22	58.33	62.5	87.5	95.83
23	70.83	66.67	87.5	95.83
24	62.5	79.17	70.83	75
25	95.83	100	95.83	100
26	75	70.83	95.83	95.83
27	70.83	91.67	95.83	91.67
28	29.17	62.5	75	91.67
29	62.5	79.17	100	87.5
30	83.33	79.17	87.5	91.67
31	70.83	91.67	100	95.83
32	62.5	62.5	91.67	87.5
33	66.67	87.5	87.5	83.33
34	75	83.33	95.83	100
35	25	45.83	79.17	79.17
36	45.83	62.5	91.67	83.33
37	54.17	75	91.67	87.5
38	54.17	62.5	83.33	91.67
39	29.17	62.5	95.83	91.67
40	66.67	70.83	66.67	66.67
41	45.83	62.5	95.83	95.83
42	66.67	91.67	87.5	79.17
43	83.33	75	91.67	91.67
45	54.17	62.5	70.83	87.5
46	75	75	95.83	91.67
47	70.83	79.17	87.5	79.17
Means	59.69	69.66	84.15	85.69
SDs	18.24	15.43	14.34	12.87
Mean AB Magnitude by Session Number
Subj No	Session 1	Session 2
1	22.92	16.67
2	18.75	41.67
3	22.92	35.42
4	0	35.42
5	6.25	18.75
6	20.83	-4.17
7	16.67	6.25
8	20.83	16.67
9	22.92	54.17
10	29.17	18.75
11	8.33	14.58
12	2.08	14.58
13	14.58	20.83
14	20.83	-8.33
15	-4.17	-18.75
16	12.5	14.58
17	6.25	31.25
18	22.92	18.75
19	25	27.08
20	56.25	37.5
21	29.17	25
22	14.58	31.25
23	31.25	22.92
24	35.42	2.08
25	-2.08	0
26	35.42	22.92
27	16.67	12.5
28	18.75	37.5
29	39.58	22.92
30	37.5	8.33
31	22.92	16.67
32	39.58	27.08
33	16.67	8.33
34	2.08	18.75
35	45.83	43.75
36	39.58	33.33
37	0	25
38	8.33	29.17
39	39.58	47.92
40	4.17	-2.08
41	33.33	41.67
42	4.17	4.17
43	41.67	12.5
45	27.08	20.83
46	37.5	18.75
47	10.42	8.33
Means	21.2	20.24
SDs	14.54	15.21
